# Supplementary material for: Sevoflurane preconditioning attenuates hypoxia/reoxygenation injury of H9c2 cardiomyocytes by activation of the HIF-1/PDK-1 pathway
Source: PeerJ. 2020 Dec 21;8:e10603. doi: 10.7717/peerj.10603 (PMC7759118; doi:10.7717/peerj.10603)
Supplement: Supplemental Information 2 [file peerj-08-10603-s002.xlsx]

## Sheet: Sheet1
Cell viability	Con	H/R	SPC	S+Y
	97.67	47.125	74.989	28.666
	87.594	56.748	75.617	30.275
	97.614	47.317	89.681	30.463
	96.66	47.174	73.799	30.719
	92.811	47.397	78.809	32.094
	97.229	47.728	78.421	22.842
LDH	Con	H/R	SPC	S+Y
	173.526	245.74	198.793	270.721
	135.799	286.48	207.388	267.217
	194.242	338.136	212.587	263.975
	119.275	320.862	226.681	270.141
	175.32	289.756	221.915	297.534
	180.697	308.704	173.218	264.276
apoptosis	Con	H/R	SPC	S+Y
	6	14.5	9.6	18.2
	5.5	18.6	9.1	22.1
	7.1	17.6	10.2	20.2
	4.4	13.8	9.1	17.6
	5.7	13.5	9.3	16.1
	4.7	15.1	9.5	17.5
ΔΨm	Con	H/R	SPC	S+Y
	1	0.792	0.884	0.5517
	0.998	0.646	0.799	0.454
	0.965	0.636	0.9297	0.5853
ATP	48hequilibration	Con	H/R	SPC	S+Y		reoxygenation	Con	H/R	SPC	S+Y
	1	310.708	279.486	312.917	310.646		第1次	309.737	66.043	110.189	30.635
	2	313.737	301.695	282.572	353.806		第2次	259.775	86.394	124.976	18.191
	3	307.358	326.939	269.081	341.468		第3次	279.766	70.574	155.639	59.708
	4	282.64	296.265	290.597	320.673		第4次	249.999	120.095	111.835	32.816
	5	288.047	284.439	320.547	297.083		第5次	316.126	93.66	190.991	75.265
	6	292.498	349.921	294.013	301.074		第6次	228.237	93.919	155.6	33.798
HK	48hequilibration	Con	H/R	SPC	S+Y		reoxygenation	Con	H/R	SPC	S+Y
	1	37.58	42.68	43.3	43.62		第1次	43.69	82.88	110.66	67.35
	2	45.65	47.58	39.21	33.66		第2次	48.78	92.67	132.66	70.23
	3	49.46	48.7	50.99	45.27		第3次	56.22	105.33	145.45	49.85
	4	39.97	40.66	36.46	35.66		第4次	47.59	85.1	139.67	55.36
	5	34.38	38.52	47.63	37.88		第5次	52.38	94.18	135.99	61.19
	6	42.67	34.23	36.36	49.89		第6次	47.2	98.85	129.39	59.81
PFK-1	48hequilibration	Con	H/R	SPC	S+Y		reoxygenation	Con	H/R	SPC	S+Y
	1	46.67	43.07	54.73	45.48		1	63.3	171.79	185.18	76.73
	2	42.7	47.87	48.27	50.22		2	91.71	140.25	197.85	84.47
	3	51.18	46.67	51.14	44.98		3	85.38	109.96	195.22	88.74
	4	44.99	45.89	43.55	49.67		4	78.45	138.53	216.92	104.99
	5	37.14	50.97	43.01	49.02		5	81.7	179	209.88	84.24
	6	35.26	46.25	42.17	44.9		6	79.67	166.45	191.22	78.82
PK	48hequilibration	Con	H/R	SPC	S+Y		reoxygenation	Con	H/R	SPC	S+Y
	1	51.47	38.7	52.04	46.16		1	76.45	227.1	249.78	94.44
	2	50.69	45.94	61.07	34.99		2	90.81	193.22	264.09	89.38
	3	42.65	47.02	47.63	42.5		3	99.65	179.42	247.95	90.18
	4	50.33	37.39	50.65	46.61		4	79.57	202.19	251.01	79.43
	5	46.27	37.56	47.64	41.49		5	76.24	196.49	254.89	95.06
	6	45.16	53.69	47.31	43.6		6	91	186.26	216.16	94.77
HIF-1a	Con	H/R	SPC	S+Y
1	0.135	0.94	1.757	0.595
2	0.341	0.744	1.58	0.449
3	0.224	0.784	1.542	0.422
PDK-1	Con	H/R	SPC	S+Y
1	0.795	1.113	1.698	0.406
2	0.509	0.824	1.579	0.357
3	0.602	0.955	1.742	0.403
Bcl-2	Con	H/R	SPC	S+Y
1	1.058	1.587	2.035	0.874
2	0.853	1.116	1.835	1.014
3	0.761	1.146	1.805	1.167
Bax	Con	H/R	SPC	S+Y
1	0.759	1.547	0.567	1.212
2	0.819	1.473	0.379	0.989
3	0.942	1.655	0.581	1.286
